# Supplementary material for: Mechanical impact on neural stem cell lineage decisions in human brain organoids
Source: EMBO Rep. 2026 Feb 17;27(6):1393–413. doi: 10.1038/s44319-026-00719-2 (PMC13022303; doi:10.1038/s44319-026-00719-2)
Supplement: Supplementary file 2 — Source data Fig. 1 [file 44319_2026_719_MOESM2_ESM.zip]

Archive with 23 entries (16 files):
- Figure 1/
- Figure 1/1F/
- Figure 1/1F/Fig1F.csv
- Figure 1/1F/README.txt
- Figure 1/1D/
- Figure 1/1D/README.txt
- Figure 1/1D/Fig1D.csv
- Figure 1/1G/
- Figure 1/1G/README.txt
- Figure 1/1G/Fig1G.csv
- Figure 1/1B/
- Figure 1/1B/d30_ctrl_DAPI_SOX2_Phalloidin.tif
- Figure 1/1B/d30_40%comp_DAPI_SOX2_Phalloifin.tif
- Figure 1/1B/d30_mock_DAPI_SOX2_Phalloidin.tif
- Figure 1/1B/d30_50%comp_DAPI_SOX2_Phalloidin.tif
- Figure 1/1B/d30_60%comp_DAPI_SOX2_Phalloidin.tif
- Figure 1/1B/README.txt
- Figure 1/1E/
- Figure 1/1E/Fig1E.csv
- Figure 1/1E/README.txt
- Figure 1/1C/
- Figure 1/1C/Fig1C.csv
- Figure 1/1C/README.txt
