# Supplementary material for: Mechanical impact on neural stem cell lineage decisions in human brain organoids
Source: EMBO Rep. 2026 Feb 17;27(6):1393–413. doi: 10.1038/s44319-026-00719-2 (PMC13022303; doi:10.1038/s44319-026-00719-2)
Supplement: Supplementary file 2 — Source data Fig. 1 [file 44319_2026_719_MOESM2_ESM.zip › Figure 1/1F/Fig1F.csv]

	org_id	cond	compression	n_bin	FC_SOX2
1	6	40%	40%	bin_0	1.19931333977241
2	9	50%	50%	bin_0	1.2751572019274
3	35	uncompressed	ctrl	bin_0	0.931072580805949
4	10	50%	50%	bin_0	1.54574898691774
5	1	40%	40%	bin_0	1.23847180623613
6	32	uncompressed	ctrl	bin_0	0.94786471410447
7	33	uncompressed	ctrl	bin_0	0.981055699430346
8	22	uncompressed	mock	bin_0	0.919592030864153
9	30	uncompressed	ctrl	bin_0	1.09231551716851
10	12	50%	50%	bin_0	0.907355848292581
11	3	40%	40%	bin_0	1.08615370025052
12	29	uncompressed	ctrl	bin_0	1.02855478867701
13	16	60%	60%	bin_0	1.34341228900342
14	15	60%	60%	bin_0	1.11365127481887
15	27	uncompressed	mock	bin_0	1.08770546571076
16	26	uncompressed	mock	bin_0	0.911580382085643
17	18	60%	60%	bin_0	1.66328610597724
18	31	uncompressed	ctrl	bin_0	1.26630505739458
19	8	50%	50%	bin_0	1.49933903337019
20	23	uncompressed	mock	bin_0	0.986839293031762
21	24	uncompressed	mock	bin_0	1.01943915890839
22	17	60%	60%	bin_0	1.74297908401535
23	28	uncompressed	mock	bin_0	0.989812042616187
24	2	40%	40%	bin_0	1.18708398520927
25	14	50%	50%	bin_0	1.35468958925134
26	34	uncompressed	ctrl	bin_0	0.873570068463041
27	5	40%	40%	bin_0	1.53092789418837
28	11	50%	50%	bin_0	1.10485518719061
29	19	60%	60%	bin_0	1.15400066219458
30	25	uncompressed	mock	bin_0	0.964293200739201
31	21	60%	60%	bin_0	1.9301538047126
32	7	40%	40%	bin_0	1.30219878966266
33	13	50%	50%	bin_0	1.32310073163985
34	20	60%	60%	bin_0	1.62274867371916
35	4	40%	40%	bin_0	1.07280860156787
36	6	40%	40%	bin_1	1.25211935069463
37	9	50%	50%	bin_1	1.28334761955712
38	35	uncompressed	ctrl	bin_1	0.927111076847277
39	10	50%	50%	bin_1	1.68757548777494
40	1	40%	40%	bin_1	1.25825506627986
41	32	uncompressed	ctrl	bin_1	0.970701858714945
42	33	uncompressed	ctrl	bin_1	0.96226117745382
43	22	uncompressed	mock	bin_1	0.903313135060548
44	30	uncompressed	ctrl	bin_1	1.07200210165656
45	12	50%	50%	bin_1	0.822167936023404
46	3	40%	40%	bin_1	1.15490702015111
47	29	uncompressed	ctrl	bin_1	1.03910812341916
48	16	60%	60%	bin_1	1.46837444693662
49	15	60%	60%	bin_1	1.19421238075694
50	27	uncompressed	mock	bin_1	1.07864109007545
51	26	uncompressed	mock	bin_1	0.949907208678595
52	18	60%	60%	bin_1	1.73979264314406
53	31	uncompressed	ctrl	bin_1	1.24603690882749
54	8	50%	50%	bin_1	1.6309976105426
55	23	uncompressed	mock	bin_1	1.02963015108502
56	24	uncompressed	mock	bin_1	0.991537253309236
57	17	60%	60%	bin_1	1.91290788059044
58	28	uncompressed	mock	bin_1	1.01675768138756
59	2	40%	40%	bin_1	1.25780264120466
60	14	50%	50%	bin_1	1.40241095525625
61	34	uncompressed	ctrl	bin_1	0.865693607305976
62	5	40%	40%	bin_1	1.67686454279264
63	11	50%	50%	bin_1	1.14005591876499
64	19	60%	60%	bin_1	1.14978187858321
65	25	uncompressed	mock	bin_1	0.947298626178356
66	21	60%	60%	bin_1	2.19511598769016
67	7	40%	40%	bin_1	1.33130638777512
68	13	50%	50%	bin_1	1.3193086631369
69	20	60%	60%	bin_1	1.74845914334044
70	4	40%	40%	bin_1	1.07001187303102
71	6	40%	40%	bin_2	1.22849255833429
72	9	50%	50%	bin_2	1.29886759911705
73	35	uncompressed	ctrl	bin_2	0.909202585842214
74	10	50%	50%	bin_2	1.67817545805291
75	1	40%	40%	bin_2	1.24776563415881
76	32	uncompressed	ctrl	bin_2	0.980257414027929
77	33	uncompressed	ctrl	bin_2	0.979126255132881
78	22	uncompressed	mock	bin_2	0.932611159171369
79	30	uncompressed	ctrl	bin_2	1.07581577128266
80	12	50%	50%	bin_2	1.2132265968194
81	3	40%	40%	bin_2	1.15695303061345
82	29	uncompressed	ctrl	bin_2	1.04320094719514
83	16	60%	60%	bin_2	1.44854828473279
84	15	60%	60%	bin_2	1.18150168441557
85	27	uncompressed	mock	bin_2	1.06058471066711
86	26	uncompressed	mock	bin_2	0.957447804937583
87	18	60%	60%	bin_2	1.67429556943547
88	31	uncompressed	ctrl	bin_2	1.20296239581327
89	8	50%	50%	bin_2	1.5857372878109
90	23	uncompressed	mock	bin_2	1.03163137353336
91	24	uncompressed	mock	bin_2	0.969081289142441
92	17	60%	60%	bin_2	1.93196170710565
93	28	uncompressed	mock	bin_2	0.993546528181276
94	2	40%	40%	bin_2	1.1912683502075
95	14	50%	50%	bin_2	1.37518922254323
96	34	uncompressed	ctrl	bin_2	0.862211226834157
97	5	40%	40%	bin_2	1.66318084368565
98	11	50%	50%	bin_2	1.11031583616294
99	19	60%	60%	bin_2	1.16352158846547
100	25	uncompressed	mock	bin_2	1.00232053823861
101	21	60%	60%	bin_2	2.07765183539265
102	7	40%	40%	bin_2	1.2903819780477
103	13	50%	50%	bin_2	1.32688951966893
104	20	60%	60%	bin_2	1.7746009593699
105	4	40%	40%	bin_2	1.04225399286532
106	6	40%	40%	bin_3	1.23849308551015
107	9	50%	50%	bin_3	1.29950796416636
108	35	uncompressed	ctrl	bin_3	0.929287605293566
109	10	50%	50%	bin_3	1.66866209070332
110	1	40%	40%	bin_3	1.22904016105415
111	32	uncompressed	ctrl	bin_3	0.965531398010896
112	33	uncompressed	ctrl	bin_3	1.01945785033018
113	22	uncompressed	mock	bin_3	0.947778582375946
114	30	uncompressed	ctrl	bin_3	1.09961665966815
115	12	50%	50%	bin_3	0.781046348968953
116	3	40%	40%	bin_3	1.2022338568107
117	29	uncompressed	ctrl	bin_3	1.05335120419985
118	16	60%	60%	bin_3	1.4081218128014
119	15	60%	60%	bin_3	1.15456556967964
120	27	uncompressed	mock	bin_3	1.03150421462467
121	26	uncompressed	mock	bin_3	0.96304428465
122	18	60%	60%	bin_3	1.63803757417904
123	31	uncompressed	ctrl	bin_3	1.2262747277339
124	8	50%	50%	bin_3	1.56991715155252
125	23	uncompressed	mock	bin_3	0.978291177900989
126	24	uncompressed	mock	bin_3	0.974664855878705
127	17	60%	60%	bin_3	1.89738721692786
128	28	uncompressed	mock	bin_3	0.963614269326282
129	2	40%	40%	bin_3	1.16318916534578
130	14	50%	50%	bin_3	1.31773397345867
131	34	uncompressed	ctrl	bin_3	0.887233209115105
132	5	40%	40%	bin_3	1.64320874172881
133	11	50%	50%	bin_3	1.11003903416645
134	19	60%	60%	bin_3	1.29712220995226
135	25	uncompressed	mock	bin_3	0.960349960891758
136	21	60%	60%	bin_3	2.00220034542067
137	7	40%	40%	bin_3	1.28340346564691
138	13	50%	50%	bin_3	1.36174224338129
139	20	60%	60%	bin_3	1.83675041290626
140	4	40%	40%	bin_3	1.03855205796328
141	6	40%	40%	bin_4	1.28393263475185
142	9	50%	50%	bin_4	1.30438779627068
143	35	uncompressed	ctrl	bin_4	0.933649791103493
144	10	50%	50%	bin_4	1.70016023320677
145	1	40%	40%	bin_4	1.26231226955188
146	32	uncompressed	ctrl	bin_4	0.972179559441608
147	33	uncompressed	ctrl	bin_4	0.991383018081745
148	22	uncompressed	mock	bin_4	0.975574081309672
149	30	uncompressed	ctrl	bin_4	1.09856287690236
150	12	50%	50%	bin_4	0.854998209272787
151	3	40%	40%	bin_4	1.21155100625158
152	29	uncompressed	ctrl	bin_4	1.02640009271283
153	16	60%	60%	bin_4	1.41290080444564
154	15	60%	60%	bin_4	1.11194699901523
155	27	uncompressed	mock	bin_4	1.0251282153572
156	26	uncompressed	mock	bin_4	0.945807720827991
157	18	60%	60%	bin_4	1.59587210780965
158	31	uncompressed	ctrl	bin_4	1.24302441037434
159	8	50%	50%	bin_4	1.54987370023381
160	23	uncompressed	mock	bin_4	1.03446625853965
161	24	uncompressed	mock	bin_4	0.973561704509729
162	17	60%	60%	bin_4	1.98788249234579
163	28	uncompressed	mock	bin_4	0.97953324427045
164	2	40%	40%	bin_4	1.12323584422537
165	14	50%	50%	bin_4	1.30094370403131
166	34	uncompressed	ctrl	bin_4	0.880161133445635
167	5	40%	40%	bin_4	1.69108570970548
168	11	50%	50%	bin_4	1.14076577659996
169	19	60%	60%	bin_4	1.34819282571203
170	25	uncompressed	mock	bin_4	0.920567893123282
171	21	60%	60%	bin_4	2.04050217276669
172	7	40%	40%	bin_4	1.25680339262646
173	13	50%	50%	bin_4	1.38402158174004
174	20	60%	60%	bin_4	1.84512367203816
175	4	40%	40%	bin_4	1.03459292293457
176	6	40%	40%	bin_5	1.28834762412158
177	9	50%	50%	bin_5	1.30179195133531
178	35	uncompressed	ctrl	bin_5	0.921696305610591
179	10	50%	50%	bin_5	1.59689412074874
180	1	40%	40%	bin_5	1.24475703639461
181	32	uncompressed	ctrl	bin_5	0.976550337191209
182	33	uncompressed	ctrl	bin_5	1.00483040749931
183	22	uncompressed	mock	bin_5	0.952885788898952
184	30	uncompressed	ctrl	bin_5	1.12158641784438
185	12	50%	50%	bin_5	0.797672481369322
186	3	40%	40%	bin_5	1.21460109143237
187	29	uncompressed	ctrl	bin_5	1.00908090613976
188	16	60%	60%	bin_5	1.37497775766774
189	15	60%	60%	bin_5	1.11008653389456
190	27	uncompressed	mock	bin_5	1.06067445312878
191	26	uncompressed	mock	bin_5	0.900487854236804
192	18	60%	60%	bin_5	1.5031588287134
193	31	uncompressed	ctrl	bin_5	1.26551499089027
194	8	50%	50%	bin_5	1.46817599131557
195	23	uncompressed	mock	bin_5	1.09289610945874
196	24	uncompressed	mock	bin_5	0.9432234243359
197	17	60%	60%	bin_5	1.92167099753984
198	28	uncompressed	mock	bin_5	1.01791788436407
199	2	40%	40%	bin_5	1.04512610043796
200	14	50%	50%	bin_5	1.28380261748209
201	34	uncompressed	ctrl	bin_5	0.897582608286128
202	5	40%	40%	bin_5	1.59536893409541
203	11	50%	50%	bin_5	1.13072602283034
204	19	60%	60%	bin_5	1.34593503962998
205	25	uncompressed	mock	bin_5	0.835072512115106
206	21	60%	60%	bin_5	1.94409435906815
207	7	40%	40%	bin_5	1.21121430886413
208	13	50%	50%	bin_5	1.35096097590318
209	20	60%	60%	bin_5	1.8053429775554
210	4	40%	40%	bin_5	0.983646194274884
211	6	40%	40%	bin_6	1.3171596620819
212	9	50%	50%	bin_6	1.33060092139418
213	35	uncompressed	ctrl	bin_6	0.891261961253876
214	10	50%	50%	bin_6	1.48648917681962
215	1	40%	40%	bin_6	1.28861421638812
216	32	uncompressed	ctrl	bin_6	0.954858634669216
217	33	uncompressed	ctrl	bin_6	0.939003472026935
218	22	uncompressed	mock	bin_6	0.945574492258361
219	30	uncompressed	ctrl	bin_6	1.14396141233665
220	12	50%	50%	bin_6	0.828291078937117
221	3	40%	40%	bin_6	1.27017014635393
222	29	uncompressed	ctrl	bin_6	0.994895559278742
223	16	60%	60%	bin_6	1.43347830993167
224	15	60%	60%	bin_6	1.18181150018198
225	27	uncompressed	mock	bin_6	1.16540537825748
226	26	uncompressed	mock	bin_6	0.879866040219153
227	18	60%	60%	bin_6	1.56313773277711
228	31	uncompressed	ctrl	bin_6	1.27879585991432
229	8	50%	50%	bin_6	1.375758646025
230	23	uncompressed	mock	bin_6	1.10341030483654
231	24	uncompressed	mock	bin_6	0.959958206630501
232	17	60%	60%	bin_6	1.91144842662425
233	28	uncompressed	mock	bin_6	1.04770653731242
234	2	40%	40%	bin_6	1.03400836081784
235	14	50%	50%	bin_6	1.27096016954305
236	34	uncompressed	ctrl	bin_6	0.904749063677831
237	5	40%	40%	bin_6	1.56593277873355
238	11	50%	50%	bin_6	1.14819574146395
239	19	60%	60%	bin_6	1.39465183197414
240	25	uncompressed	mock	bin_6	0.790553077327978
241	21	60%	60%	bin_6	1.81318897470671
242	7	40%	40%	bin_6	1.21907652750936
243	13	50%	50%	bin_6	1.4122416309632
244	20	60%	60%	bin_6	1.82158255410455
245	4	40%	40%	bin_6	1.00058995278635
246	6	40%	40%	bin_7	1.35133964064358
247	9	50%	50%	bin_7	1.36666159925773
248	35	uncompressed	ctrl	bin_7	0.918151096581846
249	10	50%	50%	bin_7	1.4286656018679
250	1	40%	40%	bin_7	1.38557578774273
251	32	uncompressed	ctrl	bin_7	0.979307767674228
252	33	uncompressed	ctrl	bin_7	0.892546910582196
253	22	uncompressed	mock	bin_7	0.966079678152953
254	30	uncompressed	ctrl	bin_7	1.18760241997147
255	12	50%	50%	bin_7	0.869935131530958
256	3	40%	40%	bin_7	1.28000120984105
257	29	uncompressed	ctrl	bin_7	0.984199931313718
258	16	60%	60%	bin_7	1.37682285244835
259	15	60%	60%	bin_7	1.19133989923864
260	27	uncompressed	mock	bin_7	1.19575061614864
261	26	uncompressed	mock	bin_7	0.915714390847958
262	18	60%	60%	bin_7	1.56478091111615
263	31	uncompressed	ctrl	bin_7	1.24145866959638
264	8	50%	50%	bin_7	1.35941729298245
265	23	uncompressed	mock	bin_7	1.06873573540578
266	24	uncompressed	mock	bin_7	0.989461112879157
267	17	60%	60%	bin_7	1.89558872769129
268	28	uncompressed	mock	bin_7	0.981008107230125
269	2	40%	40%	bin_7	0.972400085738545
270	14	50%	50%	bin_7	1.27658140296549
271	34	uncompressed	ctrl	bin_7	0.920229722731101
272	5	40%	40%	bin_7	1.59503298347065
273	11	50%	50%	bin_7	1.18506767128239
274	19	60%	60%	bin_7	1.4299344211127
275	25	uncompressed	mock	bin_7	0.759753840884444
276	21	60%	60%	bin_7	1.83687914562708
277	7	40%	40%	bin_7	1.23750055521602
278	13	50%	50%	bin_7	1.44730037435841
279	20	60%	60%	bin_7	1.84278611189784
280	4	40%	40%	bin_7	1.02946080511623
281	6	40%	40%	bin_8	1.3451867254447
282	9	50%	50%	bin_8	1.44395898214144
283	35	uncompressed	ctrl	bin_8	0.920368051634956
284	10	50%	50%	bin_8	1.38348108603746
285	1	40%	40%	bin_8	1.38869405052965
286	32	uncompressed	ctrl	bin_8	1.00541027051336
287	33	uncompressed	ctrl	bin_8	0.985079646188023
288	22	uncompressed	mock	bin_8	0.920312622294973
289	30	uncompressed	ctrl	bin_8	1.16028572251933
290	12	50%	50%	bin_8	0.810206838578019
291	3	40%	40%	bin_8	1.32521011098154
292	29	uncompressed	ctrl	bin_8	1.00493663302942
293	16	60%	60%	bin_8	1.46102605432524
294	15	60%	60%	bin_8	1.20167623349662
295	27	uncompressed	mock	bin_8	0.806258218644063
296	26	uncompressed	mock	bin_8	0.983918588755542
297	18	60%	60%	bin_8	1.50056708418511
298	31	uncompressed	ctrl	bin_8	1.33694353488394
299	8	50%	50%	bin_8	1.35732562348663
300	23	uncompressed	mock	bin_8	1.19666637451654
301	24	uncompressed	mock	bin_8	1.00950798098168
302	17	60%	60%	bin_8	1.84185527369758
303	28	uncompressed	mock	bin_8	0.981845555083128
304	2	40%	40%	bin_8	0.899914882404315
305	14	50%	50%	bin_8	1.26559319464774
306	34	uncompressed	ctrl	bin_8	0.916417321734079
307	5	40%	40%	bin_8	1.61207254652205
308	11	50%	50%	bin_8	1.17237704012566
309	19	60%	60%	bin_8	1.44824012095606
310	25	uncompressed	mock	bin_8	0.772049479220973
311	21	60%	60%	bin_8	1.58585888430002
312	7	40%	40%	bin_8	1.21094505677733
313	13	50%	50%	bin_8	1.42816654760062
314	20	60%	60%	bin_8	1.7339641622589
315	4	40%	40%	bin_8	0.981998508474863
316	6	40%	40%	bin_9	1.24422245425685
317	9	50%	50%	bin_9	1.28617496772222
318	35	uncompressed	ctrl	bin_9	0.897007527856214
319	10	50%	50%	bin_9	1.4079529068471
320	1	40%	40%	bin_9	1.30857656631628
321	32	uncompressed	ctrl	bin_9	1.01294954651592
322	33	uncompressed	ctrl	bin_9	0.973683916176539
323	22	uncompressed	mock	bin_9	0.850945822112845
324	30	uncompressed	ctrl	bin_9	1.21174461006052
325	12	50%	50%	bin_9	0.837641558744601
326	3	40%	40%	bin_9	1.30663943964978
327	29	uncompressed	ctrl	bin_9	1.05949186972975
328	16	60%	60%	bin_9	1.35133066366235
329	15	60%	60%	bin_9	1.09445001433618
330	27	uncompressed	mock	bin_9	0.884630068090534
331	26	uncompressed	mock	bin_9	0.946391804046905
332	18	60%	60%	bin_9	1.60623869740439
333	31	uncompressed	ctrl	bin_9	1.32025723493803
334	8	50%	50%	bin_9	1.28021432573958
335	23	uncompressed	mock	bin_9	1.01852216351652
336	24	uncompressed	mock	bin_9	0.972479257019442
337	17	60%	60%	bin_9	1.75840683641676
338	28	uncompressed	mock	bin_9	0.974563978788818
339	14	50%	50%	bin_9	1.21935174911851
340	34	uncompressed	ctrl	bin_9	0.877332201147977
341	5	40%	40%	bin_9	1.63374795369656
342	11	50%	50%	bin_9	1.09538187080205
343	19	60%	60%	bin_9	1.4974726155934
344	21	60%	60%	bin_9	1.27627423094198
345	7	40%	40%	bin_9	1.29646700101979
346	13	50%	50%	bin_9	1.39351545709282
347	20	60%	60%	bin_9	1.58801839359241
348	4	40%	40%	bin_9	1.00903856813545
