# Supplementary material for: Mechanical impact on neural stem cell lineage decisions in human brain organoids
Source: EMBO Rep. 2026 Feb 17;27(6):1393–413. doi: 10.1038/s44319-026-00719-2 (PMC13022303; doi:10.1038/s44319-026-00719-2)
Supplement: Supplementary file 2 — Source data Fig. 1 [file 44319_2026_719_MOESM2_ESM.zip › Figure 1/1F/README.txt]

info: 
quantification of SOX2 protein levels on microscopy images of d30 organoids 24h after compression stained for the NSC factor SOX2. For each organoid the SOX2 positive pixels were thresholded and the ventricular zone-like structures (VZLS) segmented. Pixels were hten binned in 10 equally sized bins along the apical basal axis of the VZLS and the average SOX2 level in each bin for each organoid calculated. The data were then normalized to the mean SOX2 level each bin of uncompressed organoids in each batch to derive the fold change (FC).
