# Supplementary material for: Mechanical impact on neural stem cell lineage decisions in human brain organoids
Source: EMBO Rep. 2026 Feb 17;27(6):1393–413. doi: 10.1038/s44319-026-00719-2 (PMC13022303; doi:10.1038/s44319-026-00719-2)
Supplement: Supplementary file 2 — Source data Fig. 1 [file 44319_2026_719_MOESM2_ESM.zip › Figure 1/1D/README.txt]

info: 
correlation of SOX2 protein levels in the ventricular zone-like structures in d30 organoids 24h after compression with the average of the peak forces acting in each compression cycle.
