# Supplementary material for: Mechanical impact on neural stem cell lineage decisions in human brain organoids
Source: EMBO Rep. 2026 Feb 17;27(6):1393–413. doi: 10.1038/s44319-026-00719-2 (PMC13022303; doi:10.1038/s44319-026-00719-2)
Supplement: Supplementary file 2 — Source data Fig. 1 [file 44319_2026_719_MOESM2_ESM.zip › Figure 1/1D/Fig1D.csv]

	org_id	cond	compression	VZ_SOX2	av_force
0	0	40%	40%	592.2159011469162	-0.004673699724451659
2	2	50%	50%	613.7746297723122	-0.004775648095382776
3	3	uncompressed	ctrl	435.0760391993781	0.0
5	5	50%	50%	773.0693909853666	-0.004175038152563883
6	6	40%	40%	593.9574670756377	-0.0019516626915317165
7	7	uncompressed	ctrl	458.0570314697962	0.0
8	8	uncompressed	ctrl	465.0843852409273	0.0
11	11	uncompressed	mock	442.9646932509893	0.0
13	13	uncompressed	ctrl	522.4594908457851	0.0
14	14	50%	50%	424.5439124311868	-0.00552179876416814
15	15	40%	40%	559.7220349264392	-0.00537528626401097
17	17	uncompressed	ctrl	488.442705167647	0.0
18	18	60%	60%	670.0270503178334	-0.004540334095784106
21	21	60%	60%	547.5221768131757	-0.006756099314834191
22	22	uncompressed	mock	503.00784737186393	0.0
23	23	uncompressed	mock	445.1316537036328	0.0
24	24	60%	60%	780.0379619473815	-0.004772428193592477
25	25	uncompressed	ctrl	586.8911315501099	0.0
26	26	50%	50%	731.3329145365201	-0.004446242089720324
28	28	uncompressed	mock	485.3037672138207	0.0
31	31	uncompressed	mock	463.64221862531423	0.0
35	35	60%	60%	894.1614583657413	-0.01046198910046482
36	36	uncompressed	mock	471.0693072063655	0.0
37	37	40%	40%	555.6891150854051	-0.00329532802819154
38	38	50%	50%	622.1011508572713	-0.0044622927231878105
39	39	uncompressed	ctrl	416.5970897215206	0.0
40	40	40%	40%	771.4702949274667	-0.0027329564669509635
41	41	50%	50%	531.2251606294814	-0.005642872088380266
42	42	60%	60%	603.4993614067218	-0.004748176583326977
43	43	uncompressed	mock	454.5781258483088	0.0
47	47	60%	60%	958.3613379038557	-0.005282532019661027
48	48	40%	40%	607.3130037223323	-0.00280202357911566
49	49	50%	50%	637.6520467065552	-0.00400744746979441
53	53	60%	60%	834.3835725713369	-0.00549269210016462
55	55	40%	40%	489.8957213815112	-0.0022185371757741366
