# Supplementary material for: Mechanical impact on neural stem cell lineage decisions in human brain organoids
Source: EMBO Rep. 2026 Feb 17;27(6):1393–413. doi: 10.1038/s44319-026-00719-2 (PMC13022303; doi:10.1038/s44319-026-00719-2)
Supplement: Supplementary file 2 — Source data Fig. 1 [file 44319_2026_719_MOESM2_ESM.zip › Figure 1/1G/Fig1G.csv]

	org_id	cond	compression	FC_SOX2_org
0	40_1	40	40	1.1168592888526772
1	40_2	40	40	0.9268279437905192
2	40_3	40	40	0.9917085623190398
3	40_4	40	40	0.9876210768330701
4	50_13	50	50	0.9774815978380177
5	50_5	50	50	0.9281319270984479
6	50_6	50	50	1.0191553562561337
7	50_7	50	50	1.0459335086795463
8	50_8	50	50	1.02883018161485
9	60_10	60	60	0.9600949910670309
10	60_11	60	60	1.0668548727241167
11	60_12	60	60	1.0077573845234682
12	60_9	60	60	0.9241447227293013
13	ctrl_1	uncompressed	ctrl	1.1373944804875191
14	ctrl_2	uncompressed	ctrl	0.9598613480600937
15	ctrl_3	uncompressed	ctrl	1.0009951223308624
16	ctrl_4	uncompressed	ctrl	1.0301190973390855
17	ctrl_5	uncompressed	ctrl	0.9368818221123266
18	mock_1	uncompressed	mock	1.0601678645201984
19	mock_2	uncompressed	mock	0.8793123629833988
20	mock_3	uncompressed	mock	0.9523215879517768
21	mock_4	uncompressed	mock	1.0429463142147393
