# Supplementary material for: Mechanical impact on neural stem cell lineage decisions in human brain organoids
Source: EMBO Rep. 2026 Feb 17;27(6):1393–413. doi: 10.1038/s44319-026-00719-2 (PMC13022303; doi:10.1038/s44319-026-00719-2)
Supplement: Supplementary file 2 — Source data Fig. 1 [file 44319_2026_719_MOESM2_ESM.zip › Figure 1/1E/Fig1E.csv]

	org_id	cond	compression	FC_SOX2_VZLS
0	0	40%	40%	1.2932706170227235
2	2	50%	50%	1.385260067698463
3	3	uncompressed	ctrl	0.8275812353938352
5	5	50%	50%	1.8736018556435527
6	6	40%	40%	1.2475778214673174
7	7	uncompressed	ctrl	0.9961194419961397
8	8	uncompressed	ctrl	0.9916799167316537
11	11	uncompressed	mock	0.9563549330875505
13	13	uncompressed	ctrl	1.1888696968077923
14	14	50%	50%	0.9241803000995317
15	15	40%	40%	1.2047307691931055
17	17	uncompressed	ctrl	1.0760951414822648
18	18	60%	60%	1.526653004529664
21	21	60%	60%	1.2142370137477767
22	22	uncompressed	mock	1.0555292326527406
23	23	uncompressed	mock	0.8739355637939444
24	24	60%	60%	1.7243783539665565
25	25	uncompressed	ctrl	1.2632037381640766
26	26	50%	50%	1.6215949027944423
28	28	uncompressed	mock	1.0143083379464253
31	31	uncompressed	mock	1.028820813389275
35	35	60%	60%	2.1566760441221096
36	36	uncompressed	mock	0.956915231657489
37	37	40%	40%	1.1453168184448257
38	38	50%	50%	1.3533393758264287
39	39	uncompressed	ctrl	0.8433559073519032
40	40	40%	40%	1.7972080770657455
41	41	50%	50%	0.9947278038176499
42	42	60%	60%	1.4207491359476818
43	43	uncompressed	mock	0.9272308095449084
47	47	60%	60%	2.280859171380139
48	48	40%	40%	1.2657573369630182
49	49	50%	50%	1.3511069500203183
53	53	60%	60%	1.9863505815091298
55	55	40%	40%	0.9504177381798964
