# Supplementary material for: Mechanical impact on neural stem cell lineage decisions in human brain organoids
Source: EMBO Rep. 2026 Feb 17;27(6):1393–413. doi: 10.1038/s44319-026-00719-2 (PMC13022303; doi:10.1038/s44319-026-00719-2)
Supplement: Supplementary file 2 — Source data Fig. 1 [file 44319_2026_719_MOESM2_ESM.zip › Figure 1/1C/Fig1C.csv]

	org_id	cond	compression	FC_SOX2_org
0	0	40%	40%	1.2134065514187267
2	2	50%	50%	1.4658328706897126
3	3	uncompressed	ctrl	0.8445217067412276
5	5	50%	50%	1.7564281499345824
6	6	40%	40%	1.2945780413051358
7	7	uncompressed	ctrl	1.0760495396787746
8	8	uncompressed	ctrl	0.982565390896071
11	11	uncompressed	mock	0.9549346301756931
13	13	uncompressed	ctrl	1.2051928582437903
14	14	50%	50%	0.9484463170801283
15	15	40%	40%	1.1313610506511533
17	17	uncompressed	ctrl	1.0794161115539547
18	18	60%	60%	1.4627979860459353
21	21	60%	60%	1.2656506669280583
22	22	uncompressed	mock	1.0225262182274366
23	23	uncompressed	mock	0.8861530394095687
24	24	60%	60%	1.5681398728083538
25	25	uncompressed	ctrl	1.1674191187782008
26	26	50%	50%	1.4943857430217466
28	28	uncompressed	mock	0.9973127138501502
31	31	uncompressed	mock	1.0087840423642902
35	35	60%	60%	1.7806461226830008
36	36	uncompressed	mock	0.9542447247363223
37	37	40%	40%	1.0913238170189192
38	38	50%	50%	1.2558073388763682
39	39	uncompressed	ctrl	0.9105972121150996
40	40	40%	40%	1.659596446636967
41	41	50%	50%	0.9654273185597589
42	42	60%	60%	1.3979297824412227
43	43	uncompressed	mock	0.9102826932294207
47	47	60%	60%	1.9703368628678888
48	48	40%	40%	1.215662043246478
49	49	50%	50%	1.279906696277231
53	53	60%	60%	1.7941121772515185
55	55	40%	40%	0.9560581436430159
