# Supplementary material for: Mechanical impact on neural stem cell lineage decisions in human brain organoids
Source: EMBO Rep. 2026 Feb 17;27(6):1393–413. doi: 10.1038/s44319-026-00719-2 (PMC13022303; doi:10.1038/s44319-026-00719-2)
Supplement: Supplementary file 3 — Source data Fig. 2 [file 44319_2026_719_MOESM3_ESM.zip]

Archive with 19 entries (13 files):
- Figure 2/
- Figure 2/2F/
- Figure 2/2F/Fig2F.csv
- Figure 2/2F/README.txt
- Figure 2/2C/
- Figure 2/2C/Fig2C.csv
- Figure 2/2C/README.txt
- Figure 2/2B/
- Figure 2/2B/d70_mock.tif
- Figure 2/2B/d70_50%comp.tif
- Figure 2/2B/d60_50%comp.tif
- Figure 2/2B/d60_mock.tif
- Figure 2/2B/README.txt
- Figure 2/2D/
- Figure 2/2D/Fig2D.csv
- Figure 2/2D/README.txt
- Figure 2/2E/
- Figure 2/2E/Fig2E.csv
- Figure 2/2E/README.txt
