# Supplementary material for: Mechanical impact on neural stem cell lineage decisions in human brain organoids
Source: EMBO Rep. 2026 Feb 17;27(6):1393–413. doi: 10.1038/s44319-026-00719-2 (PMC13022303; doi:10.1038/s44319-026-00719-2)
Supplement: Supplementary file 3 — Source data Fig. 2 [file 44319_2026_719_MOESM3_ESM.zip › Figure 2/2F/Fig2F.csv]

	org_id	cond	compression	time_point	fraction_SOX2_org
0	0	ctrl	uncompressed	d72	0.1409399497207927
1	1	ctrl	uncompressed	d63	0.1128230825214618
2	2	50	50	d72	0.0932057926770739
3	3	50	50	d72	0.1900119804076828
4	4	50	50	d63	0.1213499717787551
6	6	50	50	d72	0.2132638784945973
7	7	ctrl	uncompressed	d63	0.2028428140985888
8	8	ctrl	uncompressed	d63	0.1560664128615402
9	9	50	50	d72	0.1294741178213132
11	11	ctrl	uncompressed	d72	0.1864895357120981
12	12	50	50	d72	0.1838319372116757
14	14	ctrl	uncompressed	d63	0.1872839009582815
15	15	50	50	d72	0.1990991776846402
16	16	ctrl	uncompressed	d63	0.1693887292801993
17	17	ctrl	uncompressed	d63	0.1108610224150708
19	19	ctrl	uncompressed	d72	0.1263803475400028
23	23	ctrl	uncompressed	d63	0.1184480114905223
24	24	50	50	d63	0.2118744918116765
25	25	mock	uncompressed	d72	0.1857161275730076
26	26	ctrl	uncompressed	d63	0.2551366516724656
27	27	50	50	d63	0.325388303625163
28	28	50	50	d63	0.0940221905945262
29	29	mock	uncompressed	d72	0.1769153297266417
30	30	ctrl	uncompressed	d63	0.1001986325174703
32	32	50	50	d72	0.2120681875924316
34	34	50	50	d63	0.306236062759513
35	35	mock	uncompressed	d72	0.1383274382326524
36	36	ctrl	uncompressed	d72	0.2154903926738435
38	38	50	50	d72	0.1717957407379603
39	39	50	50	d63	0.1431536633194175
40	40	50	50	d63	0.083481067643852
41	41	50	50	d63	0.2046671518732047
42	42	ctrl	uncompressed	d63	0.1707541450473169
43	43	50	50	d63	0.1029120012301523
44	44	mock	uncompressed	d72	0.1237019068772661
47	47	ctrl	uncompressed	d63	0.149782148392268
49	49	ctrl	uncompressed	d63	0.1116361821377478
50	50	ctrl	uncompressed	d63	0.1258057269739704
51	51	50	50	d63	0.0988358417231671
52	52	ctrl	uncompressed	d63	0.1191032069342162
53	53	50	50	d72	0.0419076252555402
54	54	ctrl	uncompressed	d63	0.1215867970012897
55	55	50	50	d72	0.0984746233032311
56	56	mock	uncompressed	d72	0.1186979710240206
57	57	ctrl	uncompressed	d72	0.2237933414078141
61	61	ctrl	uncompressed	d72	0.1902895046775601
62	62	ctrl	uncompressed	d63	0.1773491802364371
63	63	50	50	d72	0.1450575897941755
65	65	50	50	d63	0.1335958105773875
66	66	50	50	d63	0.2835438539421022
69	69	50	50	d72	0.1650753420036964
70	70	ctrl	uncompressed	d72	0.198484648529403
71	71	mock	uncompressed	d72	0.0925375498108324
72	72	50	50	d63	0.2752774535299339
73	73	50	50	d63	0.1228777692930794
75	75	ctrl	uncompressed	d63	0.2104043904484535
76	76	ctrl	uncompressed	d72	0.1486623429767015
77	77	50	50	d72	0.2013523151781839
78	78	ctrl	uncompressed	d72	0.1668835692947979
79	79	mock	uncompressed	d72	0.1536684637112191
80	80	50	50	d72	0.2444151872260744
81	81	ctrl	uncompressed	d63	0.2795481196045434
82	82	50	50	d63	0.3152105017741304
84	84	50	50	d63	0.3707838687611503
87	87	ctrl	uncompressed	d72	0.2293348145780299
88	88	50	50	d72	0.0569688894153982
89	89	ctrl	uncompressed	d63	0.1523191478870648
90	90	50	50	d72	0.129534870125633
91	91	50	50	d63	0.1663151694797035
92	92	50	50	d72	0.2127424377857812
93	93	50	50	d72	0.2105383954251589
94	94	ctrl	uncompressed	d63	0.147447797218742
95	95	ctrl	uncompressed	d72	0.1480494089166732
