# Supplementary material for: Mechanical impact on neural stem cell lineage decisions in human brain organoids
Source: EMBO Rep. 2026 Feb 17;27(6):1393–413. doi: 10.1038/s44319-026-00719-2 (PMC13022303; doi:10.1038/s44319-026-00719-2)
Supplement: Supplementary file 3 — Source data Fig. 2 [file 44319_2026_719_MOESM3_ESM.zip › Figure 2/2F/README.txt]

info: 
quantification of the fraction of SOX2 positive areas in d60 and d70 organoids 24h after compression  based on microscopy images of sections stained for the NSC factor SOX2. In each organoid the SOX2 positive pixels were thresholded and the fraction of areas covered by SOX2 thresholded pixels calculated.
