# Supplementary material for: Mechanical impact on neural stem cell lineage decisions in human brain organoids
Source: EMBO Rep. 2026 Feb 17;27(6):1393–413. doi: 10.1038/s44319-026-00719-2 (PMC13022303; doi:10.1038/s44319-026-00719-2)
Supplement: Supplementary file 3 — Source data Fig. 2 [file 44319_2026_719_MOESM3_ESM.zip › Figure 2/2C/Fig2C.csv]

	org_id	cond	compression	time_point	FC_SOX2_org
0	0	ctrl	uncompressed	d72	0.7977329645511223
1	1	ctrl	uncompressed	d63	0.9609576242638407
2	2	50	50	d72	0.9097569403649718
3	3	50	50	d72	1.3102154403678716
4	4	50	50	d63	1.4508350687269551
6	6	50	50	d72	1.7551203271543998
7	7	ctrl	uncompressed	d63	1.155430064575142
8	8	ctrl	uncompressed	d63	0.9766990683308664
9	9	50	50	d72	0.8981287344584091
11	11	ctrl	uncompressed	d72	1.0027793219406715
12	12	50	50	d72	1.569598895004212
14	14	ctrl	uncompressed	d63	1.247247921458196
15	15	50	50	d72	1.3038468300509762
16	16	ctrl	uncompressed	d63	0.7017120218407757
17	17	ctrl	uncompressed	d63	1.010705654335816
19	19	ctrl	uncompressed	d72	0.8962059026826269
23	23	ctrl	uncompressed	d63	1.1335569244828585
24	24	50	50	d63	1.14094741771984
25	25	mock	uncompressed	d72	1.1584273504497289
26	26	ctrl	uncompressed	d63	0.934999689448941
27	27	50	50	d63	1.1901823248438756
28	28	50	50	d63	1.1737592488122321
29	29	mock	uncompressed	d72	1.154933468175612
30	30	ctrl	uncompressed	d63	0.867619231677969
32	32	50	50	d72	1.4103353695029515
34	34	50	50	d63	1.107469073889578
35	35	mock	uncompressed	d72	1.2416989746315943
36	36	ctrl	uncompressed	d72	0.753332616610353
38	38	50	50	d72	0.921573649702079
39	39	50	50	d63	1.1843847693431793
40	40	50	50	d63	0.7505257983461816
41	41	50	50	d63	1.0293637070203154
42	42	ctrl	uncompressed	d63	0.7931904716755686
43	43	50	50	d63	1.6221258010479442
44	44	mock	uncompressed	d72	1.0933013657753374
47	47	ctrl	uncompressed	d63	0.8962971542602189
49	49	ctrl	uncompressed	d63	0.9484466871298659
50	50	ctrl	uncompressed	d63	0.9203891073301932
51	51	50	50	d63	0.9991650922629853
52	52	ctrl	uncompressed	d63	1.2072799356317239
53	53	50	50	d72	0.531734307871707
54	54	ctrl	uncompressed	d63	1.0216929993229444
55	55	50	50	d72	1.8446639868044763
56	56	mock	uncompressed	d72	1.3008552532110376
57	57	ctrl	uncompressed	d72	1.0031377323434547
61	61	ctrl	uncompressed	d72	1.1647937017159486
62	62	ctrl	uncompressed	d63	1.217299622156368
63	63	50	50	d72	0.9457505330865674
65	65	50	50	d63	0.8981255267846343
66	66	50	50	d63	0.7500468404388938
69	69	50	50	d72	1.2304429958529057
70	70	ctrl	uncompressed	d72	1.137075307904216
71	71	mock	uncompressed	d72	1.4470174720519837
72	72	50	50	d63	0.8021207757744282
73	73	50	50	d63	1.3494589038202254
75	75	ctrl	uncompressed	d63	1.0225089357898363
76	76	ctrl	uncompressed	d72	0.7828607552188597
77	77	50	50	d72	2.006979454873406
78	78	ctrl	uncompressed	d72	0.9901270900674499
79	79	mock	uncompressed	d72	0.9505854851868547
80	80	50	50	d72	0.5241660199497209
81	81	ctrl	uncompressed	d63	1.1911496504927555
82	82	50	50	d63	1.3756157160712896
84	84	50	50	d63	1.5005294545183687
87	87	ctrl	uncompressed	d72	1.0164378155778053
88	88	50	50	d72	0.661079146003711
89	89	ctrl	uncompressed	d63	0.9579677260313735
90	90	50	50	d72	0.9731212801792877
91	91	50	50	d63	1.3000195479222312
92	92	50	50	d72	1.4914670901358236
93	93	50	50	d72	1.7009930517758944
94	94	ctrl	uncompressed	d63	0.8348495097647483
95	95	ctrl	uncompressed	d72	0.9142036975633314
