# Supplementary material for: Mechanical impact on neural stem cell lineage decisions in human brain organoids
Source: EMBO Rep. 2026 Feb 17;27(6):1393–413. doi: 10.1038/s44319-026-00719-2 (PMC13022303; doi:10.1038/s44319-026-00719-2)
Supplement: Supplementary file 3 — Source data Fig. 2 [file 44319_2026_719_MOESM3_ESM.zip › Figure 2/2D/Fig2D.csv]

	org_id	cond	compression	time_point	FC_SOX2_VZLS
0	0	ctrl	uncompressed	d72	0.7704108237476222
1	1	ctrl	uncompressed	d63	0.9058910803828621
2	2	50	50	d72	0.9020490419222876
3	3	50	50	d72	1.2958486041825468
4	4	50	50	d63	1.5037014124488837
6	6	50	50	d72	1.9642875174713277
7	7	ctrl	uncompressed	d63	1.1941709026000635
8	8	ctrl	uncompressed	d63	0.956657670691931
9	9	50	50	d72	0.8691850765953527
11	11	ctrl	uncompressed	d72	0.9141831680596962
12	12	50	50	d72	1.6631365113088319
14	14	ctrl	uncompressed	d63	1.3483075951540526
15	15	50	50	d72	1.3758282150143515
16	16	ctrl	uncompressed	d63	0.6260161925002284
17	17	ctrl	uncompressed	d63	0.983311230047368
19	19	ctrl	uncompressed	d72	0.8760635143525863
23	23	ctrl	uncompressed	d63	1.080030404683787
24	24	50	50	d63	1.1869521377936592
25	25	mock	uncompressed	d72	1.1527636532530343
26	26	ctrl	uncompressed	d63	0.9674588848372754
27	27	50	50	d63	1.2563831012120419
28	28	50	50	d63	1.1245456742659996
29	29	mock	uncompressed	d72	1.1222308645465213
30	30	ctrl	uncompressed	d63	0.8181835449833531
32	32	50	50	d72	1.399318166024878
34	34	50	50	d63	1.1720755971934267
35	35	mock	uncompressed	d72	1.1625766482446782
36	36	ctrl	uncompressed	d72	0.6868286339980381
38	38	50	50	d72	0.905798677153567
39	39	50	50	d63	1.1884742311624228
40	40	50	50	d63	0.7632590159239258
41	41	50	50	d63	1.0509430689767258
42	42	ctrl	uncompressed	d63	0.7665986758389673
43	43	50	50	d63	1.6051949375051209
44	44	mock	uncompressed	d72	1.180744629470675
47	47	ctrl	uncompressed	d63	0.9022986364688783
49	49	ctrl	uncompressed	d63	0.9036689039882104
50	50	ctrl	uncompressed	d63	0.9282412599348945
51	51	50	50	d63	0.938114191785902
52	52	ctrl	uncompressed	d63	1.294829288697582
53	53	50	50	d72	0.47925930451504817
54	54	ctrl	uncompressed	d63	1.0256103857118213
55	55	50	50	d72	1.8244081199816216
56	56	mock	uncompressed	d72	1.2775810057989683
57	57	ctrl	uncompressed	d72	0.9710597693197296
61	61	ctrl	uncompressed	d72	1.1597617934830637
62	62	ctrl	uncompressed	d63	1.2650058013434717
63	63	50	50	d72	0.9365315170268741
65	65	50	50	d63	0.9461326103683885
66	66	50	50	d63	0.6576157930961755
69	69	50	50	d72	1.2929248677584766
70	70	ctrl	uncompressed	d72	1.1328532202576045
71	71	mock	uncompressed	d72	1.4833400449205776
72	72	50	50	d63	0.7444135818444239
73	73	50	50	d63	1.3837903287345164
75	75	ctrl	uncompressed	d63	1.0232262662609977
76	76	ctrl	uncompressed	d72	0.6380719964791917
77	77	50	50	d72	2.1026634261916337
78	78	ctrl	uncompressed	d72	0.8677416364010055
79	79	mock	uncompressed	d72	0.9486729080286119
80	80	50	50	d72	0.563054724977245
81	81	ctrl	uncompressed	d63	1.2324407332936391
82	82	50	50	d63	1.4942626148430198
84	84	50	50	d63	1.726154059076203
87	87	ctrl	uncompressed	d72	0.9662889030337479
88	88	50	50	d72	0.538861375997106
89	89	ctrl	uncompressed	d63	1.011040988218707
90	90	50	50	d72	1.0187543281402447
91	91	50	50	d63	1.2963275206192912
92	92	50	50	d72	1.4549325393141268
93	93	50	50	d72	1.7916702691098056
94	94	ctrl	uncompressed	d63	0.7670115543619103
95	95	ctrl	uncompressed	d72	0.923728862093297
