# Supplementary material for: Mechanical impact on neural stem cell lineage decisions in human brain organoids
Source: EMBO Rep. 2026 Feb 17;27(6):1393–413. doi: 10.1038/s44319-026-00719-2 (PMC13022303; doi:10.1038/s44319-026-00719-2)
Supplement: Supplementary file 3 — Source data Fig. 2 [file 44319_2026_719_MOESM3_ESM.zip › Figure 2/2E/Fig2E.csv]

	org_id	cond	compression	time_point	FC_SOX2_NC
0	0	ctrl	uncompressed	d72	0.8307238958366768
1	1	ctrl	uncompressed	d63	1.0274493599728376
2	2	50	50	d72	0.9190640715194257
3	3	50	50	d72	1.3275631038906421
4	4	50	50	d63	1.3870000301188086
6	6	50	50	d72	1.5025551840139966
7	7	ctrl	uncompressed	d63	1.1086512878161385
8	8	ctrl	uncompressed	d63	1.0008986498031898
9	9	50	50	d72	0.9330776147302791
11	11	ctrl	uncompressed	d72	1.1097573821839315
12	12	50	50	d72	1.4566541190324493
14	14	ctrl	uncompressed	d63	1.125220413635183
15	15	50	50	d72	1.2169307665461153
16	16	ctrl	uncompressed	d63	0.7931132016508564
17	17	ctrl	uncompressed	d63	1.0437838664644838
19	19	ctrl	uncompressed	d72	0.9205274283676932
23	23	ctrl	uncompressed	d63	1.1981891123244428
24	24	50	50	d63	1.0853976506030512
25	25	mock	uncompressed	d72	1.1652661500292405
26	26	ctrl	uncompressed	d63	0.8958058688642914
27	27	50	50	d63	1.1102462290628035
28	28	50	50	d63	1.2331836426709768
29	29	mock	uncompressed	d72	1.1944211992778488
30	30	ctrl	uncompressed	d63	0.9273118214543652
32	32	50	50	d72	1.4236384194183347
34	34	50	50	d63	1.029458006373126
35	35	mock	uncompressed	d72	1.337237580180745
36	36	ctrl	uncompressed	d72	0.8336348277861889
38	38	50	50	d72	0.9406216093448604
39	39	50	50	d63	1.179446827077093
40	40	50	50	d63	0.7351506961837057
41	41	50	50	d63	1.0033070648043858
42	42	ctrl	uncompressed	d63	0.8252995262154097
43	43	50	50	d63	1.6425694756400477
44	44	mock	uncompressed	d72	0.9877153970657424
47	47	ctrl	uncompressed	d63	0.8890504861246091
49	49	ctrl	uncompressed	d63	1.0025149527672559
50	50	ctrl	uncompressed	d63	0.9109077921986865
51	51	50	50	d63	1.072882817277515
52	52	ctrl	uncompressed	d63	1.1015658661573262
53	53	50	50	d72	0.5950968109200403
54	54	ctrl	uncompressed	d63	1.0169628346515929
55	55	50	50	d72	1.86912253546976
56	56	mock	uncompressed	d72	1.328958435264627
57	57	ctrl	uncompressed	d72	1.041871222574231
61	61	ctrl	uncompressed	d72	1.1708696289260545
62	62	ctrl	uncompressed	d63	1.159695377643564
63	63	50	50	d72	0.9568823081379134
65	65	50	50	d63	0.840157946311269
66	66	50	50	d63	0.8616554568158656
69	69	50	50	d72	1.15499740183981
70	70	ctrl	uncompressed	d72	1.142173393168937
71	71	mock	uncompressed	d72	1.4031587014585458
72	72	50	50	d63	0.8718010428998743
73	73	50	50	d63	1.3080044040272425
75	75	ctrl	uncompressed	d63	1.0216427737839628
76	76	ctrl	uncompressed	d72	0.9576902469799591
77	77	50	50	d72	1.8914429987226409
78	78	ctrl	uncompressed	d72	1.1379050449978279
79	79	mock	uncompressed	d72	0.9528948833434526
80	80	50	50	d72	0.4772086967818789
81	81	ctrl	uncompressed	d63	1.141291504852294
82	82	50	50	d63	1.232351990407419
84	84	50	50	d63	1.2280923172225844
87	87	ctrl	uncompressed	d72	1.0769916111125366
88	88	50	50	d72	0.8086546263132587
89	89	ctrl	uncompressed	d63	0.8938828375698429
90	90	50	50	d72	0.9180202996061444
91	91	50	50	d63	1.3044775960646409
92	92	50	50	d72	1.5355818198115008
93	93	50	50	d72	1.5915021495898867
94	94	ctrl	uncompressed	d63	0.9167624660496684
95	95	ctrl	uncompressed	d72	0.9027022544388073
