# Supplementary material for: Mechanical impact on neural stem cell lineage decisions in human brain organoids
Source: EMBO Rep. 2026 Feb 17;27(6):1393–413. doi: 10.1038/s44319-026-00719-2 (PMC13022303; doi:10.1038/s44319-026-00719-2)
Supplement: Supplementary file 4 — Source data Fig. 3 [file 44319_2026_719_MOESM4_ESM.zip]

Archive with 24 entries (16 files):
- Figure 3/
- Figure 3/3G/
- Figure 3/3G/MG.tif
- Figure 3/3G/HG_2,5.tif
- Figure 3/3G/HG_1,25.tif
- Figure 3/3G/README.txt
- Figure 3/3C/
- Figure 3/3C/Fig3C.csv
- Figure 3/3C/README.txt
- Figure 3/3D/
- Figure 3/3D/Fig3D.csv
- Figure 3/3D/README.txt
- Figure 3/3J/
- Figure 3/3J/Fig3J.csv
- Figure 3/3J/README.txt
- Figure 3/3H/
- Figure 3/3H/Fig3H.csv
- Figure 3/3H/README.txt
- Figure 3/3A/
- Figure 3/3A/Fig3A.csv
- Figure 3/3A/README.txt
- Figure 3/3I/
- Figure 3/3I/Fig3I.csv
- Figure 3/3I/README.txt
