# Supplementary material for: Mechanical impact on neural stem cell lineage decisions in human brain organoids
Source: EMBO Rep. 2026 Feb 17;27(6):1393–413. doi: 10.1038/s44319-026-00719-2 (PMC13022303; doi:10.1038/s44319-026-00719-2)
Supplement: Supplementary file 4 — Source data Fig. 3 [file 44319_2026_719_MOESM4_ESM.zip › Figure 3/3G/README.txt]

info: 
microscopy images showing d30 organoids 24h embedded in Matrigel (MG) or different Hydrogels(1.25OHA/1.5GEL =HG1; 2.5OHA/2.5GEL=HG2) stained for the NSC factor SOX2, and the neuronal marker MAP2. 
