# Supplementary material for: Mechanical impact on neural stem cell lineage decisions in human brain organoids
Source: EMBO Rep. 2026 Feb 17;27(6):1393–413. doi: 10.1038/s44319-026-00719-2 (PMC13022303; doi:10.1038/s44319-026-00719-2)
Supplement: Supplementary file 4 — Source data Fig. 3 [file 44319_2026_719_MOESM4_ESM.zip › Figure 3/3C/Fig3C.csv]

	org_id	cond	compression	FC_BrdUNeuN_BrdU
0	0	50	50	0.24083671685814975
1	1	60	60	0.33952767391776917
2	2	60	60	0.6853186794810513
3	3	uncompressed	ctrl	0.36695347352255514
4	4	50	50	0.24784809282193582
5	5	uncompressed	ctrl	1.6353408025234317
6	6	60	60	0.4268046119808957
7	7	uncompressed	ctrl	1.036539829238007
8	8	uncompressed	mock	1.2583984488867164
9	9	50	50	0.39685029815232853
10	10	uncompressed	mock	1.0119926737639193
11	11	40	40	1.345496069582702
12	12	40	40	0.587438109985133
13	13	uncompressed	ctrl	1.1860992523037603
14	14	60	60	0.46496680010249425
15	15	uncompressed	mock	0.3942383665835498
16	16	50	50	0.6835060933415986
17	17	uncompressed	mock	0.877379453835741
18	18	40	40	0.24678111706167422
19	19	uncompressed	ctrl	1.2330576993423183
20	20	50	50	0.28111998150404915
21	21	40	40	0.3769360931341271
0	0	uncompressed	mock	1.0660726843204322
0	0	uncompressed	mock	0.5827111384307606
0	0	uncompressed	mock	0.7783135641724328
0	0	50	50	0.03637386360024117
0	0	40	40	0.14954679755207123
0	0	40	40	0.4757022218739727
0	0	50	50	0.053131130545419604
0	0	uncompressed	mock	1.2289486099692382
0	0	50	50	0.008883939036003603
0	0	uncompressed	ctrl	1.0428377668416537
0	0	50	50	0.12109502161431213
0	0	uncompressed	mock	1.8638159969417953
0	0	60	60	0.13715864693049637
0	0	60	60	0.5865149901741264
0	0	40	40	0.5770344174533448
0	0	uncompressed	ctrl	0.24612853814812088
0	0	60	60	0.2791802943189496
0	0	50	50	0.05578694000955018
0	0	uncompressed	ctrl	1.9558617962605318
0	0	60	60	0.3778669194229644
0	0	uncompressed	ctrl	0.6387561812857313
0	0	uncompressed	mock	0.5965537236293023
0	0	60	60	1.2093827541286502
0	0	40	40	0.587341633641881
0	0	40	40	0.5537779331083784
