# Supplementary material for: Mechanical impact on neural stem cell lineage decisions in human brain organoids
Source: EMBO Rep. 2026 Feb 17;27(6):1393–413. doi: 10.1038/s44319-026-00719-2 (PMC13022303; doi:10.1038/s44319-026-00719-2)
Supplement: Supplementary file 4 — Source data Fig. 3 [file 44319_2026_719_MOESM4_ESM.zip › Figure 3/3C/README.txt]

info: 
quantification of newly differentiated neurons born after compression. organoids were treated with BrdU after compression to trace cells born after compression. microscopy images were used to count neurons (NeuN+) and cells born after compression (BrdU+). the number of neurons born after compression (NeuN+BrdU+) per all cells born after compression (BrdU+) was calcualted.  The data were then normalized to the mean in uncompressed organoids for each batch to derive the fold change (FC).
