# Supplementary material for: Mechanical impact on neural stem cell lineage decisions in human brain organoids
Source: EMBO Rep. 2026 Feb 17;27(6):1393–413. doi: 10.1038/s44319-026-00719-2 (PMC13022303; doi:10.1038/s44319-026-00719-2)
Supplement: Supplementary file 4 — Source data Fig. 3 [file 44319_2026_719_MOESM4_ESM.zip › Figure 3/3D/Fig3D.csv]

	smpl	cond	Cas3BrdUNeuN_BrdUNeuN
1	m6	mock	0.162162162162162
2	c4	compressed	0.24
3	m9	mock	0.532258064516129
4	m2	mock	0.169230769230769
5	m4	mock	0.195488721804511
6	c2	compressed	0.224489795918367
7	c8	compressed	0.0838709677419355
8	c12	compressed	0.592592592592593
9	c6	compressed	0.452380952380952
10	c14	compressed	0.286363636363636
11	c10	compressed	0.4
12	m3	mock	0.234375
