# Supplementary material for: Mechanical impact on neural stem cell lineage decisions in human brain organoids
Source: EMBO Rep. 2026 Feb 17;27(6):1393–413. doi: 10.1038/s44319-026-00719-2 (PMC13022303; doi:10.1038/s44319-026-00719-2)
Supplement: Supplementary file 4 — Source data Fig. 3 [file 44319_2026_719_MOESM4_ESM.zip › Figure 3/3D/README.txt]

info: 
quantification of cell death in newly differentiated neurons born after compression. organoids were treated with BrdU after compression to trace cells born after compression. microscopy images were used to count neurons (NeuN+), cells born after compression (BrdU+) and apoptotic cells (cCAS3+). the number of apoptotic neurons born after compression (cCas3+NeuN+BrdU+) per all neurons born after compression (BrdU+NeuN+) was calcualted.
