# Supplementary material for: Mechanical impact on neural stem cell lineage decisions in human brain organoids
Source: EMBO Rep. 2026 Feb 17;27(6):1393–413. doi: 10.1038/s44319-026-00719-2 (PMC13022303; doi:10.1038/s44319-026-00719-2)
Supplement: Supplementary file 4 — Source data Fig. 3 [file 44319_2026_719_MOESM4_ESM.zip › Figure 3/3J/Fig3J.csv]

	org_id	cond	fc_SOX2_NC
0	0	HG2	1.2993622053913003
1	1	HG2	1.3103053840088956
2	2	HG1	1.0174303703993728
12	12	MG	1.0235088540629864
14	14	MG	0.9699723803004332
15	15	HG1	1.4736691466330651
16	16	MG	0.9997118524852926
19	19	HG1	1.4007062452657437
21	21	HG1	1.2815423164477944
23	23	MG	1.0068069131512885
3	3	MG	0.9333175305554442
5	5	MG	1.0666824694445556
6	6	HG2	1.0384850611543313
7	7	HG1	1.2120579344291569
18	18	HG1	1.0557876364062637
20	20	HG2	1.035103955558546
8	8	MG	1.0
9	9	HG2	0.807108641357954
11	11	HG1	0.7355963837801689
17	17	HG2	0.9192127292336905
22	22	HG1	0.756188107993501
