# Supplementary material for: Mechanical impact on neural stem cell lineage decisions in human brain organoids
Source: EMBO Rep. 2026 Feb 17;27(6):1393–413. doi: 10.1038/s44319-026-00719-2 (PMC13022303; doi:10.1038/s44319-026-00719-2)
Supplement: Supplementary file 4 — Source data Fig. 3 [file 44319_2026_719_MOESM4_ESM.zip › Figure 3/3H/Fig3H.csv]

	org_id	cond	fraction_SOX2_organoid
0	0	HG2	0.602940839465699
1	1	HG2	0.5876949918230018
2	2	HG1	0.4753227714102417
3	3	MG	0.3210205639308388
5	5	MG	0.4219547969351477
6	6	HG2	0.5351891269527682
7	7	HG1	0.5318763075856908
8	8	MG	0.5099701038268644
9	9	HG2	0.6521347546867375
11	11	HG1	0.5735304178541706
12	12	MG	0.329740546114841
14	14	MG	0.3557314349879947
15	15	HG1	0.4671457256111082
16	16	MG	0.4189036551620146
17	17	HG2	0.6597080169977273
18	18	HG1	0.4624450174091546
19	19	HG1	0.4527593465391069
20	20	HG2	0.4992440977782142
21	21	HG1	0.456891995922605
22	22	HG1	0.6083130916958377
23	23	MG	0.4316788794206095
