# Supplementary material for: Mechanical impact on neural stem cell lineage decisions in human brain organoids
Source: EMBO Rep. 2026 Feb 17;27(6):1393–413. doi: 10.1038/s44319-026-00719-2 (PMC13022303; doi:10.1038/s44319-026-00719-2)
Supplement: Supplementary file 4 — Source data Fig. 3 [file 44319_2026_719_MOESM4_ESM.zip › Figure 3/3A/Fig3A.csv]

	org_id	cond	compression	fraction_SOX2_org
0	0	40%	40%	0.2153743143108009
2	2	50%	50%	0.2635311289702554
3	3	uncompressed	ctrl	0.0625023080802388
5	5	50%	50%	0.2485461013658823
6	6	40%	40%	0.2693180179314978
7	7	uncompressed	ctrl	0.1134323039070938
8	8	uncompressed	ctrl	0.0491399657928309
11	11	uncompressed	mock	0.0341947031636944
13	13	uncompressed	ctrl	0.1434335037202175
14	14	50%	50%	0.007018328664755
15	15	40%	40%	0.1675710338604145
17	17	uncompressed	ctrl	0.1107728429562249
18	18	60%	60%	0.2316980903972516
21	21	60%	60%	0.1286607910790998
22	22	uncompressed	mock	0.1165744897717177
23	23	uncompressed	mock	0.0731738480585678
24	24	60%	60%	0.4238286511787363
25	25	uncompressed	ctrl	0.212434155143617
26	26	50%	50%	0.3614510147684506
28	28	uncompressed	mock	0.0871615014546633
31	31	uncompressed	mock	0.030757411776885
35	35	60%	60%	0.2927469964410125
36	36	uncompressed	mock	0.1031102409416697
37	37	40%	40%	0.2018261383882061
38	38	50%	50%	0.223516843922398
39	39	uncompressed	ctrl	0.0650964883722173
40	40	40%	40%	0.3210192547185432
41	41	50%	50%	0.2875239967478302
42	42	60%	60%	0.2100318584866924
43	43	uncompressed	mock	0.0539747826723534
47	47	60%	60%	0.3476041710666432
48	48	40%	40%	0.3651299643155708
49	49	50%	50%	0.3407126525976366
53	53	60%	60%	0.2677586539263245
55	55	40%	40%	0.1694500772426446
