# Supplementary material for: Mechanical impact on neural stem cell lineage decisions in human brain organoids
Source: EMBO Rep. 2026 Feb 17;27(6):1393–413. doi: 10.1038/s44319-026-00719-2 (PMC13022303; doi:10.1038/s44319-026-00719-2)
Supplement: Supplementary file 4 — Source data Fig. 3 [file 44319_2026_719_MOESM4_ESM.zip › Figure 3/3I/Fig3I.csv]

	org_id	cond	fc_SOX2_VZLS
0	0	HG2	1.1640796823572948
1	1	HG2	1.1780622990930887
2	2	HG1	1.1388759330337257
12	12	MG	1.090421569267236
14	14	MG	0.9429026651363431
15	15	HG1	1.253158428958738
16	16	MG	0.9940593579960085
19	19	HG1	1.4902532944916504
21	21	HG1	1.2628841145989442
23	23	MG	0.9726164076004119
3	3	MG	0.9118581115601816
5	5	MG	1.0881418884398184
6	6	HG2	1.1852578758792367
7	7	HG1	1.2275972050750543
18	18	HG1	1.04887413375405
20	20	HG2	1.1056372224168118
8	8	MG	1.0
9	9	HG2	0.6665459955497672
11	11	HG1	0.6508153749307047
17	17	HG2	0.7480218998690555
22	22	HG1	0.6202905687028736
